# Supplementary material for: A Longitudinal Assessment of Sleep Timing, Circadian Phase, and Phase Angle of Entrainment across Human Adolescence
Source: PLoS One. 2014 Nov 7;9(11):e112199. doi: 10.1371/journal.pone.0112199 (PMC4224451; doi:10.1371/journal.pone.0112199)
Supplement: Table S1 — Outcome measures by participant and assessment. (XLS) [file pone.0112199.s001.xls]

## Sheet: Crowley et al Supplemental Data
id	assessment	years since baseline	DLMO	age	cohort	sex	race	tanner stage	morningness-eveningness score	DLMO to sleep onset phase angle	DLMO to sleep offset phase angle	weekday sleep onset	weekday sleep offset	number of weekdays averaged	weekend sleep onset	weekend sleep offset	number of weekend days averaged	weekend-weekday sleep onset difference	weekend-weekday sleep offset difference	weekend total sleep time	weekday total sleep time
702012	1	0	20.68	16.56	2	2	1	5	42	1.39667	9.95	22.0767	6.63	5	23.275	7.29167	2	1.19833	0.661667	465	507.4
702012	2	0.734247	21.25	17.27	2	2	1	5	43	1.14333	9.35	22.3933	6.6	5	23.525	8.53333	2	1.13167	1.93333	538	488.2
702012	3	1.09863	19.84	17.63	2	2	1	5	41	1.98333	10.89	21.8233	6.73	5	22.2333	6.38333	2	0.41	-0.346667	472	523
702012	4	1.74		18.27	2	2	1	5				25.5033	9.41333	5	23.775	10.45	2	-1.72833	1.03667	633.5	472.2
702012	5	2.17534	22.66	18.71	2	2	1	5	34	1.11667	11.3167	23.7767	9.97667	5	25.2167	9.28333	2	1.44	-0.693333	469.5	607.8
702012	6	2.69041	22.74	19.25	2	2	1	5	37	0.0633333	10.9167	22.8033	9.65667	5	25.25	10.4917	2	2.44667	0.835	534	576.4
702014	1	0	19.48	15.07	2	1	2		45	1.57333	9.65	21.0533	5.13	5	23.0833	8.175	2	2.03	3.045	377.5	335.8
702015	1	0	19.67	16.43	2	1	1	5	36	3.93	10.1175	23.6	5.7875	4	23.975	6.4	2	0.375	0.6125	378.5	359
702015	2	0.542466	21.51	16.94	2	1	1	5	38	2.80333	8.78	24.3133	6.29	5	23.925	7.275	2	-0.388333	0.985	424.5	319.6
702015	3	1.02192	19.67	17.42	2	1	1	5	37	3.41667	10.4833	23.0867	6.15333	5	24.05	7.625	2	0.963333	1.47167	424.5	314.8
702015	4	1.67397	21.24	18.08	2	1	1	5	34	3.47333	11.3033	24.7133	8.54333	5	25.6417	7.89167	2	0.928333	-0.651667	368.5	460.4
702015	5	2.13425	21.77	18.54	2	1	1	5	36	2.54667	10.34	24.3167	8.11	5	26.8833	7.61667	1	2.56667	-0.493333	175	391.6
702015	6	2.51233	21.16	18.93	2	1	1	5	41	3.35	11.4333	24.51	8.59333	5	26.15	8.94167	2	1.64	0.348333	394	478.2
702017	1	0	20.99	9.18	1	2	1	3	40	0.813333	10.2233	21.8033	7.21333	5	22.4417	7.23333	2	0.638333	0.02	461	508
702017	2	0.580822	21.09	10.65	1	2	1	3	48	0.9	10.1533	21.99	7.24333	5	23.125	7.61667	2	1.135	0.373333	469	501.6
702017	3	1.06027	20.14	11.21	1	2	1	3	44	1.96667	10.61	22.1067	6.75	5	22.5583	7.6	2	0.451667	0.85	484.5	488.6
702017	4	1.67945	21.15	11.82	1	2	1	3	43	0.49	9.97667	21.64	7.12667	5	22.0917	8.11667	2	0.451667	0.99	597.5	553.6
702017	5	2.11507	21.06	12.26	1	2	1	4	41	1.46333	9.47333	22.5233	6.53333	5	23.7417	8.49167	2	1.21833	1.95833	473	452
702017	6	2.47945	20.45	12.65	1	2	1	3	39	1.85667	10.36	22.3067	6.81	5	22.8917	8.45	2	0.585	1.64	534.5	474.4
702019	1	0	19.64	10.29	1	2	1	4	30	1.46667	10.37	21.1067	6.01	5	21.6917	6.675	2	0.585	0.665	494	509.2
702019	2	0.580822	19.82	10.77	1	2	1	4	39	2.67667	10.63	22.4967	6.45	5	22.8667	7.35833	2	0.37	0.908333	484	452
702019	3	1.00274	19.18	11.27	1	2	1	5	30	3.15	10.8233	22.33	6.00333	5	22.4083	6.98333	2	0.0783333	0.98	496.5	443.4
702019	4	1.66027	19	11.92	1	2	1	5	32	3.45333	11.3867	22.4533	6.38667	5	22.6417	7.45	2	0.188333	1.06333	508.5	459.6
702019	5	2.05753	19.45	12.32	1	2	1	5	30	3.08333	10.6867	22.5333	6.13667	5	23.2167	7.31667	2	0.683333	1.18	475	426.6
702019	6	2.65205		12.94	1	2	1	5	29			22.6433	6.22667	5	23.5917	7.05	2	0.948333	0.823333	425	437.8
702021	1	0	20.63	9.7	1	1	1	1	38	0.48	9.97333	21.11	6.60333	5	21.4333	6.94167	2	0.323333	0.338333	561.5	564.4
702021	2	0.526027	20.7	10.2	1	1	1	1	41	1.35333	10.96	22.0533	7.66	5	23.2667	8.03333	2	1.21333	0.373333	470.5	552.2
702021	3	0.887671	20.49	10.56	1	1	1	1	36	1.12333	10.5967	21.6133	7.08667	5	22.5833	7.76667	2	0.97	0.68	534	546.4
702021	4	1.59726	20.21	11.27	1	1	1	1	37	1.77667	10.4567	21.9867	6.66667	5	22.325	7.45833	2	0.338333	0.791667	530	504.4
702021	5	1.96164	20.19	11.63	1	1	1	1	41	1.72667	10.86	21.9167	7.05	3	23.0667	7.41667	1	1.15	0.366667	495	518.667
702021	6	2.47671	20.11	12.17	1	1	1	1	35	1.72333	10.8067	21.8333	6.91667	5	22.6083	7.49167	2	0.775	0.575	519	524.6
702022	1	0	21.84	15.06	2	2	1	5	38	1.33	9.23	23.17	7.07	5	24.075	7.325	2	0.905	0.255	435	462
702024	1	0	20.7	15.28	2	1	1	3	32	1.98333	9.45667	22.6833	6.15667	5	24.0333	7.70833	2	1.35	1.55167	427	427.2
702024	2	0.638356	19.95	15.89	2	1	1	4	29	2.06333	10.1067	22.0133	6.05667	5	22.1167	5.55	2	0.103333	-0.506667	351.5	400.8
702024	3	1.0411	19.95	16.29	2	1	1	4	34	2.71	9.99667	22.66	5.94667	5	22.8917	6.34167	2	0.231667	0.395	283.5	285.4
702024	4	1.56164		16.81	2	1	1	4				22.69	6.64667	5	22.8	7.29167	2	0.11	0.645	449	375.6
702024	5	2.09863	21.75	17.35	2	1	1	5	28	1.06333	8.83	22.8133	6.58	5	24.1833	8.41667	2	1.37	1.83667	488.5	452.4
702024	6	2.63288	22.28	17.91	2	1	1	5	31	0.916667	8.29333	23.1967	6.57333	5	25.025	8.46667	2	1.82833	1.89333	435	428.6
702027	1	0	21.22	10.57	1	2	1	3	46	0.803333	10.11	22.0233	7.33	5	22.35	7.66667	2	0.326667	0.336667	499	479.4
702027	2	0.479452	21.59	11.05	1	2	1	5	47	0.606667	9.82	22.1967	7.41	5	23.0917	7.83333	2	0.895	0.423333	496	509
702027	3	1.17534	21.37	11.73	1	2	1	5	40	0.723333	9.48	22.0933	6.85	5	23.125	7.975	2	1.03167	1.125	523	522
702027	4	1.59452	21.53	12.15	1	2	1	5	39	0.68	9.37667	22.21	6.90667	5	22.875	8.11667	2	0.665	1.21	552	515.8
702027	5	2.09315	21.43	12.64	1	2	1	5	31	0.73	9.44333	22.16	6.87333	5	23.325	8.15	2	1.165	1.27667	526	520.8
702027	6	2.49041	21.36	13.06	1	2	1	5	34	0.683333	9.21	22.0433	6.57	5	22.8667	7.66667	2	0.823333	1.09667	524	510.6
702028	1	0	21.39	15.225	2	1	3	5	32	2.12667	9.52667	23.5167	6.91667	5	24.2833	7.91667	2	0.766667	1	380	315.2
702030	1	0	21.35	15.359	2	1	2	5	37	0.936667	9.28667	22.2867	6.63667	5	24.4	7.11667	2	2.11333	0.48	396	456
702032	1	0	19.35	16.424	2	2	1	5	35	3.15333	10.8	22.5033	6.15	5	23.0167	7.75833	2	0.513333	1.60833	482.5	423
702032	2	0.49863	19.53	16.9	2	2	1	5	33	3.3	10.53	22.83	6.06	5	24.025	7.85833	2	1.195	1.79833	441	402
702032	3	1.25205	19.6	17.66	2	2	1	5	36	2.79333	10.4	22.3933	6	5	23.2417	7.61667	2	0.848333	1.61667	447.5	406.8
702032	4	1.70685	20.19	18.11	2	2	1	5	35	2.60667	10.18	22.7967	6.37	5	23.9917	8.01667	2	1.195	1.64667	431	429.4
702032	5	2.09589	21.3	18.5	2	2	1	5	30	4.61667	11.72	25.9167	9.02	5	24.8417	8.99167	2	-1.075	-0.0283333	455.5	385.6
702032	6	2.69		19.09	2	2	1	5	32			26.0167	9.67333	5	26.025	11.1083	2	0.00833333	1.435	515	440.4
702034	1	0	19.86	16.58	2	2	2	5	37	3.21917	10.0942	23.0792	5.95417	4	23.575	8.06667	2	0.495833	2.1125	372	379.5
702034	2	0.49863	19.93	17.06	2	2	2	5	36	3.08	10.59	23.01	6.52	5	23.4417	7.11667	2	0.431667	0.596667	394	376.6
702034	3	1.14795	20	17.71	2	2	2	5	37	3.36667	9.64333	23.3667	5.64333	5	23.2	5.28333	2	-0.166667	-0.36	311	340.4
702034	4	1.61096	20.98	18.17	2	2	2	5	32	2.87333	9.60667	23.8533	6.58667	5	26.0333	5.56667	2	2.18	-1.02	201	378.2
702034	5	2.12877	24.08	18.68	2	2	2	5	33	0.0133333	10.1	24.0933	10.18	5	24.7667	9.29167	2	0.673333	-0.888333	393	493
702034	6	2.60822	21.74	19.19	2	2	2	5	37	2.72333	9.87667	24.4633	7.61667	5	25.0083	8.26667	2	0.545	0.65	416	390.6
702037	1	0	21.04	15.865	2	1	6	5	37	1.36	9.23667	22.4	6.27667	5	22.3417	6.45833	2	-0.0583333	0.181667	448	421.4
702037	2	0.789041	21.05	16.64	2	1	6	5	36	2.01333	9.26667	23.0633	6.31667	5	23.7917	8.35833	2	0.728333	2.04167	488	411.6
702037	3	1.30411	21.36	17.15	2	1	6	5	32	1.92	9.54333	23.28	6.90333	5	23.7833	8.36667	2	0.503333	1.46333	455	424.8
702037	4	1.76438	20.68	17.61	2	1	6	5	31	3.51333	10.7667	24.1933	7.44667	5	24.8417	9.01667	2	0.648333	1.57	474.5	424.6
702038	1	0	20.31	15.633	2	2	6	5	34	2.01333	10.5667	22.3233	6.87667	5	23.35	8.725	2	1.02667	1.84833	535	490
702038	3	1.15616	20.84	16.77	2	2	6	5	28	1.77333	10.04	22.6133	6.88	5	22.9667	8.475	2	0.353333	1.595	565.5	486.8
702038	4	1.64932	21.06	17.26	2	2	6	5	29	2.98667	10.2067	24.0467	7.26667	5	24.3417	9.075	2	0.295	1.80833	509.5	425.6
702038	5	2.01918	21.26	17.63	2	2	6	5	28	2.21	10.15	23.47	7.41	5	23.2833	9	2	-0.186667	1.59	579	451.2
702038	6	2.47671	21.39	18.11	2	2	6	5	26	2.01333	10.94	23.4033	8.33	5	24.1083	9.01667	2	0.705	0.686667	525.5	520.2
702039	1	0	21.39	15.613	2	1	1	4	37	2.36667	9.07667	23.7567	6.46667	5	24.4417	7.95833	2	0.685	1.49167	442	397.8
702039	2	0.479452	21.88	16.07	2	1	1	5	38	1.63333	8.54667	23.5133	6.42667	5	24.0167	8.64167	2	0.503333	2.215	508.5	406.2
702039	3	1.15342	21.08	16.74	2	1	1	5	37	2.39333	9.31667	23.4733	6.39667	5	24.6583	8.86667	2	1.185	2.47	465	405.8
702039	4	1.55616	22.05	17.15	2	1	1	5	35	1.65333	8.46	23.7033	6.51	5	24.5	8.35	2	0.796667	1.84	456.5	399
702039	5	2.11233	21.13	17.7	2	1	1	5	35	1.2	9.66	22.33	6.79	5	22.7667	8.66667	2	0.436667	1.87667	592	500.8
702039	6	2.49315	20.83	18.11	2	1	1	5	38	1.52333	9.82667	22.3533	6.65667	5	21.9833	8.7	2	-0.37	2.04333	624	483
702040	1	0	21.02	15.597	2	1	1	4	37	2.19333	9.30667	23.2133	6.32667	5	23.925	7.63333	2	0.711667	1.30667	350	393.2
702041	1	0	19.64	15.252	2	1	3	4	33	2.26667	10.6033	21.9067	6.24333	5	21.7167	6.95	2	-0.19	0.706667	449	424
702041	2	0.463014	19.83	15.69	2	1	3	5	39	1.88667	10.5133	21.7167	6.34333	5	22.2167	7.90833	2	0.5	1.565	402	409.8
702041	3	1.13425	21.06	16.36	2	1	3	5	33	1.93	11.1033	22.99	8.16333	5	25.9667	10.4167	1	2.97667	2.25333	455	532
702041	4	1.64932	20.4	16.88	2	1	3	5	39	1.60667	9.81	22.0067	6.21	5	23.0333	7.76667	2	1.02667	1.55667	487.5	449.6
702041	5	2.01918	19.57	17.25	2	1	3	5	36	2.27333	10.2433	21.8433	5.81333	5	22.1583	8.10833	2	0.315	2.295	548.5	423.2
702041	6	2.53151	20.24	17.79	2	1	3	5	38	1.39667	9.46667	21.6367	5.70667	5	21.7	7.96667	2	0.0633333	2.26	516.5	403
702042	1	0	22.02	10.93	1	1	1	1	35	-0.0566667	8.49333	21.9633	6.51333	5	22.9583	8.075	2	0.995	1.56167	493.5	455.2
702042	2	0.446575	21.05	11.35	1	1	1	1	41	1.20667	9.22	22.2567	6.27	5	23.175	7.7	2	0.918333	1.43	491.5	456.8
702042	3	1.13151	22.17	12.04	1	1	1	1	35	0.146667	8.61	22.3167	6.78	5	22.7917	7.74167	2	0.475	0.961667	474.5	457.2
702042	4	1.65205	21.04	12.56	1	1	1	2	38	0.656667	9.16333	21.6967	6.20333	5	23.0333	7.83333	2	1.33667	1.63	495	474.4
702042	5	2.20822		13.11	1	1	1	3	33			22.6367	6.45667	5	23.9	8.39167	2	1.26333	1.935	440	408.8
702042	6	2.59178		13.52	1	1	1	4	33			23.1333	6.45333	5	24.0333	8.025	2	0.9	1.57167	413	388.2
702044	1	0	19.7	16.246	2	2	6	5	49	2.22333	9.99	21.9233	5.69	5	22.0583	7.51667	2	0.135	1.82667	417	436.2
702044	2	0.50137	19.73	16.73	2	2	6	5	51	2.64	10.34	22.37	6.07	5	22.5333	7.69167	2	0.163333	1.62167	471	378.2
702044	3	1.23014	20.52	17.46	2	2	6	5	51	2.28333	9.70333	22.8033	6.22333	5	22.4	7.09167	2	-0.403333	0.868333	474	406
702044	4	1.63014	20.4	17.86	2	2	6	5	47	2.94	10.1433	23.34	6.54333	5	22.9417	8.35833	2	-0.398333	1.815	556.5	420.4
702044	5	2.05753	21.13	18.28	2	2	6	5	47	2.11333	9.98	23.2433	7.11	5	23.675	8.24167	2	0.431667	1.13167	476.5	453.6
702044	6	2.5726	20.79	18.82	2	2	6	5	43	2.07667	10.5667	22.8667	7.35667	5	23.3833	8.09167	2	0.516667	0.735	415	457.2
702047	1	0	19.66	15.44	2	2	6	5	30	2.46	11.1967	22.12	6.85667	5	23.8167	8.5	2	1.69667	1.64333	497	504.2
702047	2	0.49863	20.08	15.92	2	2	6	5	35	2.56333	10.6533	22.6433	6.73333	5	24.8	8.55833	2	2.15667	1.825	455	476
702047	3	1.13151	20.06	16.56	2	2	6	5	32	2.88	10.7067	22.94	6.76667	5	23.5083	8.275	2	0.568333	1.50833	516	448.4
702047	4	1.64932	19.89	17.07	2	2	6	5	39	2.56	10.5867	22.45	6.47667	5	25.1083	8.71667	2	2.65833	2.24	425.5	467.2
702047	5	2.05753	20.06	17.48	2	2	6	5	33	3.76	10.8	23.82	6.86	5	24.4083	8.14167	2	0.588333	1.28167	429	397.4
702047	6	2.45205	20.92	17.9	2	2	6	5		1.69667	10.08	22.6167	7	5	24.0667	8.59167	2	1.45	1.59167	497.5	441.4
702048	1	0	20.3	15.236	2	2	1	4	52	2.33333	9.85667	22.6333	6.15667	5	23.325	8.05	2	0.691667	1.89333	515.5	445.2
702048	2	0.520548	20.29	15.72	2	2	1	5	50	2.27667	9.89	22.5667	6.18	5	22.85	7.975	2	0.283333	1.795	537	445.8
702048	3	1.07945	20.71	16.28	2	2	1	5	53	1.83333	9.78	22.5433	6.49	5	22.7167	7.3	2	0.173333	0.81	498	458
702048	4	1.43836	20.24	16.64	2	2	1	4	51	2.57	9.94667	22.81	6.18667	5	22.6167	7.975	2	-0.193333	1.78833	536.5	429.4
702048	5	1.90411	19.97	17.1	2	2	1	5	51	2.82333	10.15	22.7933	6.12	5	24.5333	7.8	2	1.74	1.68	433	437.8
702048	6	2.37534	21.48	17.59	2	2	1	5	52	1.31667	8.80333	22.7967	6.28333	5	24.275	7.14167	2	1.47833	0.858333	388	423.4
702049	1	0	18.75	15.118	2	2	1	5	34	3.18	11.12	21.93	5.87	5	22.7917	8.025	2	0.861667	2.155	520	459.8
702049	2	0.441096	18.25	15.54	2	2	1	5	29	3.74667	11.9333	21.9967	6.18333	5	22.6333	7.18333	2	0.636667	1	495	439.6
702049	3	1.13151	18.95	16.23	2	2	1	5	29	3.03333	11.2533	21.9833	6.20333	5	22.3667	6.925	2	0.383333	0.721667	468	470.8
702049	4	1.55342	19.08	16.65	2	2	1	5	28	3.19333	10.85	22.2733	5.93	5	23.4	7.54167	2	1.12667	1.61167	486.5	442.4
702049	5	2	19.71	17.1	2	2	1	5	31	3.22	10.2367	22.93	5.94667	5	22.6583	7.05833	2	-0.271667	1.11167	466	400.2
702049	6	2.51233		17.64	2	2	1	5	27			22.07	5.48667	5	22.575	6.8	2	0.505	1.31333	476	437
702050	1	0	20.07	15.047	2	2	1	5	31	1.80333	10.7867	21.8733	6.85667	5	22.9083	7.58333	2	1.035	0.726667	454	479
702050	2	0.575342	20.52	15.6	2	2	1	5	38	1.58667	9.99	22.1067	6.51	5	22.1667	8.48333	2	0.06	1.97333	548	466.4
702050	3	1.19178	21.42	16.22	2	2	1	5	28	1.06	9.45667	22.48	6.87667	5	23.8	9.09167	2	1.32	2.215	536	468.8
702050	4	1.61096	20.72	16.64	2	2	1	5	31	2.67333	9.82333	23.3933	6.54333	5	23.9417	8.08333	2	0.548333	1.54	473.5	376.4
702050	5	2.05479	20.35	17.08	2	2	1	5	28	2.86	10.1367	23.21	6.48667	5	25.025	9.39167	2	1.815	2.905	426	389.2
702050	6	2.43562	21.86	17.48	2	2	1	5	26	2.42667	9.57333	24.2867	7.43333	5	25.15	9.075	2	0.863333	1.64167	474	424.4
702054	1	0	19.7	15.258	2	2		5	42	2.58333	10.5067	22.2833	6.20667	5	23.0417	9.18333	2	0.758333	2.97667	503	416.8
702054	2	0.443836	20.2	15.66	2	2	6	5	40	2.63333	10.07	22.8333	6.27	5	22.9917	8.08333	2	0.158333	1.81333	504.5	410.2
702054	3	1.07945	20.42	16.3	2	2	6	5	38	2.02	10.34	22.44	6.76	5	23.5083	8.64167	2	1.06833	1.88167	458.5	412.8
702054	4	1.43836	19.96	16.66	2	2	6	5	42	3.37	10.7267	23.33	6.68667	5	22.7667	8.69167	2	-0.563333	2.005	504.5	384.6
702054	5	1.90411	19.36	17.12	2	2	6	5	41	3.01333	11.6233	22.3733	6.98333	5	24.3417	8.26667	2	1.96833	1.28333	419.5	430.6
702054	6	2.4	19.5	17.64	2	2	6	5	39	3.10333	11.94	22.6033	7.44	5	23.7	7.66667	1	1.09667	0.226667	410	457.8
702055	1	0	20.75	16.035	2	1	1	5	38	2.97917	10.1458	23.7292	6.89583	4	23.7667	7.71667	2	0.0375	0.820833	425	400.25
702055	2	0.383562	19.96	16.38	2	1	1	5	39
702055	3	1.13425	21.01	17.13	2	1	1	5	39	1.74	10.0767	22.75	7.08667	5	23.2083	8.33333	2	0.458333	1.24667	426.5	432.4
702055	4	1.55342	20.31	17.55	2	1	1	5	43	2.08	10.3967	22.39	6.70667	5	23.525	8.70833	2	1.135	2.00167	525	475.8
702055	5	2.05205	21	18.05	2	1	1	5	44	2.47	11.0167	23.47	8.01667	5	23.1083	10.2	2	-0.361667	2.18333	649.5	510
702055	6	2.55068	20.23	18.57	2	1	1	5	39	2.51667	10.4467	22.7467	6.67667	5	22.7917	8.575	2	0.045	1.89833	550.5	443.4
702056	1	0	20.86	15.296	2	1	2	4	38	2.65	10.1567	23.51	7.01667	5	24.2083	7.91667	2	0.698333	0.9	410	385.6
702056	3	1.15342	21.24	16.41	2	1	2	5	32	2.73333	10.45	23.9733	7.69	5	25.2083	7.81667	2	1.235	0.126667	355	419.6
702056	4	1.59178	21.5	16.85	2	1	2	5	40	2.51	9.23333	24.01	6.73333	5	24.6583	8.48333	2	0.648333	1.75	344	345
702056	5	2.06849	20.06	17.33	2	1	2	5	37	2.97	10.7667	23.03	6.82667	5	22.7833	7.96667	2	-0.246667	1.14	403	362.4
702056	6	2.53151	20.37	17.81	2	1	2	5	37	3.17	10.0167	23.54	6.38667	5	23.2333	8.79167	2	-0.306667	2.405	503	348.8
702060	1	0	20.79	15.164	2	2	3	5	41
702063	1	0	21.21	10.42	1	1	1	1	48	0.313333	9.62	21.5233	6.83	5	22.225	7.45833	2	0.701667	0.628333	505	495
702063	2	0.906849	21.13	11.31	1	1	1	1	41	1.22	9.6	22.35	6.73	5	22.375	7.14167	2	0.025	0.411667	462	418.6
702063	3	1.32603	21.51	11.73	1	1	1	2	40	0.966667	9.42333	22.4767	6.93333	5	23.4667	7.375	2	0.99	0.441667	406.5	436.8
702063	4	1.76438	21.41	12.17	1	1	1	1	41	0.533333	8.34667	21.9433	5.75667	5	22.625	7.7	2	0.681667	1.94333	513	444.6
702063	5	2.30137	23	12.7	1	1	1	2	41	-1.12	6.96	21.88	5.96	5	22.6167	7.8	2	0.736667	1.84	478	416.6
702063	6	2.72329	21.71	13.15	1	1	1	3	40	0.09	8.27333	21.8	5.98333	5	22.875	8.08333	2	1.075	2.1	536.5	482
702068	1	0	20.6	9.58	1	2	1	2	49	1.27333	10.18	21.8733	6.78	5	21.2417	6.84167	2	-0.631667	0.0616667	509.5	475.8
702069	1	0	20.81	9.57	1	2	1	1	38	0.960833	10.8775	21.7708	7.6875	4	22.075	8.96667	2	0.304167	1.27917	523.5	512.5
702069	2	0.786301	20.63	10.32	1	2	1	1		1.15333	10.7633	21.7833	7.39333	5	22.3	7.98333	2	0.516667	0.59	516	499.4
702069	3	1.15342	21.15	10.7	1	2	1	1	45	0.816667	10.5733	21.9667	7.72333	5	22.9167	7.875	2	0.95	0.151667	521.5	556.8
702069	4	1.69041	21.23	11.24	1	2	1	1	40	0.863333	10.7333	22.0933	7.96333	5	22.6583	8.23333	2	0.565	0.27	486	535.2
702069	5	2.30137	21.27	11.85	1	2	1	2	34	0.916667	10.4167	22.1867	7.68667	5	22.6083	8.74167	2	0.421667	1.055	549.5	505.2
702069	6	2.82192	20.47	12.4	1	2	1	3	37	1.45333	10.4767	21.9233	6.94667	5	22.2583	9.16667	2	0.335	2.22	592	495.6
702070	1	0	21.35	11.09	1	2	1	1	44	0.0433333	9.35	21.3933	6.7	5	21.9417	7.13333	2	0.548333	0.433333	495.5	502.6
702070	2	0.676712	21.26	10.91	1	2	1	1	41	0.363333	9.20333	21.6233	6.46333	5	22.95	7.90833	2	1.32667	1.445	479.5	477.2
702070	3	1.15342	20.92	11.38	1	2	1	1	38	0.86	9.45667	21.78	6.37667	5	21.8833	6.65	2	0.103333	0.273333	459.5	455
702070	4	1.76438	21.03	11.99	1	2	1	3	33	1.84	10.2767	22.87	7.30667	5	22.8	8.38333	2	-0.07	1.07667	491	454.4
702070	5	2.26575	21.31	12.5	1	2	1	3	37	1.21667	9.03333	22.5267	6.34333	5	21.8917	7.4	2	-0.635	1.05667	507.5	423.2
702070	6	2.83836	22.51	13.09	1	2	1	4	35	-0.04	7.92	22.47	6.43	5	22.2417	8.41667	2	-0.228333	1.98667	567	464.6
702071	1	0	20.92	10.69	1	2	1	1	47	0.45	10.0533	21.37	6.97333	5	22.3	7.26667	2	0.93	0.293333	483	541.4
702071	2	0.772603	20.3	11.44	1	2	1	2	45	1.44333	10.8933	21.7433	7.19333	5	22.05	7.81667	2	0.306667	0.623333	552.5	493.8
702071	3	1.2137	20.62	11.88	1	2	1	2	40	1.28333	10.7933	21.9033	7.41333	5	22.6333	8.7	2	0.73	1.28667	585.5	549
702071	4	1.63288	20.35	12.3	1	2	1	1	39	1.42	10.5133	21.77	6.86333	5	22.3	8.15	2	0.53	1.28667	526	501.6
702071	5	2.09315	21.21	12.76	1	2	1	2	45	0.81	10.0567	22.02	7.26667	5	23.175	8.25	2	1.155	0.983333	534	547.2
702071	6	2.68493	21.57	13.37	1	2	1	2	38	0.81	9.8	22.38	7.37	5	23.175	8.63333	2	0.795	1.26333	511	479.4
702072	1	0	20.54	10.38	1	2	1	1	44	1.47333	10.6633	22.0133	7.20333	5	22.825	8.11667	2	0.811667	0.913333	542.5	532.4
702072	2	0.865753	19.67	11.22	1	2	1	1	48	1.92333	10.25	21.5933	5.92	5	22.3667	7.88333	2	0.773333	1.96333	540	449.8
702072	3	1.26575	20.3	11.62	1	2	1	2	52	1.80333	10.19	22.1033	6.49	5	22.425	7.76667	2	0.321667	1.27667	531	457.4
702072	4	1.84384	20.79	12.2	1	2	1	2		0.906667	9.64	21.6967	6.43	5	22.6917	6.55833	2	0.995	0.128333	432.5	497.6
702072	5	2.26301	21.7	12.62	1	2	1	1		0.526667	8.38667	22.2267	6.08667	5	22.9167	6.75833	2	0.69	0.671667	438.5	412.2
702072	6	2.64658	21.72	13.02	1	2	1	3		0.763333	8.46667	22.4833	6.18667	5	23.65	7.18333	2	1.16667	0.996667	424	399
702073	1	0	18.84	10.16	1	1	1	1	43	2.13667	10.7267	20.9767	5.56667	5	22.1333	6.325	2	1.15667	0.758333	388.5	418.2
702073	2	0.846575	19.75	10.97	1	1	1	1	50	1.66667	10.6533	21.4167	6.40333	5	20.9917	5.05833	2	-0.425	-1.345	367.5	336.4
702073	3	1.26575	20.57	11.4	1	1	1	1	46	0.76	9.62333	21.33	6.19333	5	22.85	6.54167	2	1.52	0.348333	356.5	445.4
702073	4	1.63562	19.73	11.75	1	1	1	2	41	1.495	10.4033	21.225	6.13333	4	21.6583	6.04167	2	0.433333	-0.0916667	479.5	501.25
702073	5	2.12877		12.27	1	1	1	1	50			21.575	5.02917	4	21.075	4.825	2	-0.5	-0.204167	378	347.5
702073	6	2.64658	20.06	12.81	1	1	1	2	49	-2.65333	5.84	21.3767	5.87	5	22.3	5.7	2	0.923333	-0.17	396	414.4
702074	1	0	21.13	10.57	1	2	1	1	39	0.673333	9.50667	21.8033	6.63667	5	21.375	7.14167	2	-0.428333	0.505	577	522.2
702074	3	1.28767	21.26	11.83	1	2	2	2	33	0.986667	9.6	22.2467	6.86	5	22.7	8.09167	2	0.453333	1.23167	546	486.6
702074	4	1.82466	21.66	12.37	1	2	1	3	33	1.52667	9.04	23.1867	6.7	5	23.5	7.775	2	0.313333	1.075	482.5	448.4
702074	5	2.24658	21.5	12.79	1	2	1	3	34	1.32667	9.17333	22.8267	6.67333	5	23.0167	8.45	2	0.19	1.77667	548	464.6
702074	6	2.80274	21.68	13.37	1	2	1		32	1.76583	8.71167	23.4458	6.39167	4	23.4583	7.94167	2	0.0125	1.55	496.5	412.75
702076	1	0	20.1	9.56	1	2	3	2	40	0.873333	10.4967	20.9733	6.59667	5	21.725	7.16667	2	0.751667	0.57	410.5	527.8
702076	3	0.978082	20.54	10.51	1	2	3	3		1.42333	10.1	21.9633	6.64	5	23.075	8.29167	2	1.11167	1.65167	512.5	502.6
702086	1	0	19.87	9.6317	1	1	1	1	44	1.36667	10.31	21.2367	6.18	5	22.45	6.40833	2	1.21333	0.228333	456.5	499.2
702086	2	0.619178	20.74	10.23	1	1	1	1	39	1.13667	10.0367	21.8767	6.77667	5	22.7667	7.5	2	0.89	0.723333	474.5	510.8
702086	3	0.978082	20.39	10.59	1	1	1	1	37	1.02	10.47	21.41	6.86	5	23.5917	7.95	2	2.18167	1.09	478	561.2
702086	4	1.38356	20.43	10.99	1	1	1	1	26	1.69	10.58	22.12	7.01	5	23.4	8.60833	2	1.28	1.59833	504.5	500.2
702086	5	1.82466	20.69	11.43	1	1	1	1	28	1.12	9.84	21.81	6.53	5	23.3667	8.25	2	1.55667	1.72	521	517
702086	6	2.5726	20.5	12.21	1	1	1	2	32	1.33	10.5733	21.83	7.07333	5	22.825	7.6	2	0.995	0.526667	505.5	522
702099	1	0	20.34	9.62	1	2	1	2	39	1.28333	10.4767	21.6233	6.81667	5	22.35	6.91667	2	0.726667	0.1	508.5	532.8
702099	2	0.479452	20.73	10.08	1	2	1	3	40	1.28	10.4533	22.01	7.18333	5	23.3583	8.31667	2	1.34833	1.13333	510	488
702099	3	1.01918	20.79	10.61	1	2	1	3	40	1.39667	9.99667	22.1867	6.78667	5	22.6333	7.375	2	0.446667	0.588333	423.5	416.2
702099	4	1.49863	21.02	11.09	1	2	1	3	32	0.91	9.99	21.93	7.01	5	23.5833	8.71667	2	1.65333	1.70667	467	462.4
702099	5	2.09041	21.2	11.69	1	2	1	5	26	1.31333	9.72667	22.5133	6.92667	5	24.0167	8.96667	2	1.50333	2.04	489	461
702099	6	2.41644	20.57	12.04	1	2	1	5	37	1.57667	10.04	22.1467	6.61	5	23.7583	8.075	2	1.61167	1.465	444	464
702125	1	0	19.1	10.2	1	1	3	1	48	2.28333	10.4433	21.3833	5.54333	5	22.1	6.625	2	0.716667	1.08167	461	471.2
702125	2	0.671233	19.82	10.9	1	1	6	2	45	2.19667	10.55	22.0167	6.37	5	21.7333	6.4	2	-0.283333	0.03	504.5	482.4
702125	3	1.12877	19.54	11.35	1	1	6	3	43	2.68667	10.5133	22.2267	6.05333	5	22.7417	6.7	2	0.515	0.646667	453	436.6
702125	4	1.73973	20.32	11.96	1	1	7	4	47	1.93667	10.1	22.2567	6.42	5	23.4417	7.48333	2	1.185	1.06333	417	432.4
702125	5	2.21918	20.79	12.44	1	1	3	5	46	0.18	8.37333	20.97	5.16333	5	21.5	5.53333	2	0.53	0.37	454.5	468.8
702128	1	0	20.99	15.46	2	1	1	5	29	1.94	10.03	22.93	7.02	5	23.4917	7.93333	2	0.561667	0.913333	490	468.4
702128	3	1.14521	21.8	16.63	2	1	1	5	28	1.22	9.12	23.02	6.92	5	24.1833	8.79167	2	1.16333	1.87167	419.5	440.6
702128	4	1.70137	21.21	17.19	2	1	1	5	29	1.71333	9.64333	22.9233	6.85333	5	24.35	8.525	2	1.42667	1.67167	441.5	422
702128	5	2.04658	21.25	17.53	2	1	1	5	29	1.89667	9.54	23.1467	6.79	5	24.0833	8.50833	2	0.936667	1.71833	434.5	409.2
702130	1	0	21.6	10.14	1	1	1	1	40	0.85	9.48333	22.45	7.08333	5	23.1667	8.09167	2	0.716667	1.00833	494.5	454.2
702135	1	0	20.45	15.82	2	1	2	5	34	2.49667	9.75667	22.9467	6.20667	5	24.1417	6.45	2	1.195	0.243333	349.5	414.6
702135	2	0.632877	20.77	16.48	2	1	2	5	31	4.13333	9.95333	24.9033	6.72333	5	25.15	7.71667	2	0.246667	0.993333	366.5	315.8
702135	3	1.10959	21.03	16.94	2	1	2	5	32
702135	4	1.72329		17.57	2	1	2	5	31			23.1375	6.425	4	26.9667	8.36667	2	3.82917	1.94167	321.5	433.25
702135	5	2.14521		17.99	2	1	2	5	35			23.7833	6.65	5	25.5167	7.825	2	1.73333	1.175	349.5	323.2
702136	1	0	21.21	9.95	1	2	2			0.836667	10.14	22.0467	7.35	5	24.1833	7.41667	2	2.13667	0.0666667	424.5	497
702137	1	0	19.06	15.25	2	1	1	5	47	3.18333	11.13	22.2433	6.19	5	21.9167	6.625	2	-0.326667	0.435	436.5	422
702137	2	0.635616	20.1	15.92	2	1	1	5	43	1.85	9.91667	21.95	6.01667	5	21.9583	6.86667	2	0.00833333	0.85	459.5	426
702137	3	1.09315	19.86	16.38	2	1	1	5	42	2.37667	10.37	22.2367	6.23	5	24.2	6.95	2	1.96333	0.72	381	449.4
702137	4	1.79726		17.08	2	1	1	5	45			22.9667	6.02	5	24.7083	7.40833	2	1.74167	1.38833	381	389.6
702138	1	0	21.82	15.91	2	2	2	5	40	1.03333	9.44333	22.8533	7.26333	5	24.3917	9.15	2	1.53833	1.88667	520.5	485
702138	2	0.594521	21.57	16.53	2	2	2	5	36	1.49	9.41667	23.06	6.98667	5	22.975	8.7	2	-0.085	1.71333	540	417.8
702138	3	1.03562	21.74	16.97	2	2	2	5	38	1.58667	9.40667	23.3267	7.14667	5	24.6667	9.55833	2	1.34	2.41167	503.5	459.2
702138	4	1.66575	21.63	17.6	2	2	2	5	45	2.37667	9.52667	24.0067	7.15667	5	24.0917	8.54167	2	0.085	1.385	498	423.4
702138	5	2.01096	22.82	17.94	2	2	2	5	36	0.966667	8.18667	23.7867	7.00667	5	25.7417	9	2	1.955	1.99333	418	426.2
702140	1	0	20.25	15.56	2	2	6	5	43	2.20667	11.0967	22.4567	7.34667	5	23.5417	8.44167	2	1.085	1.095	437.5	509
702140	2	0.594521	21.9	16.18	2	2	2	5	40	0.75	9.24	22.65	7.14	5	23.4917	8.11667	2	0.841667	0.976667	501	480.2
702140	3	1.0137	21.12	16.6	2	2	2	5	40	1.68	9.94667	22.8	7.06667	5	23.4417	8.95	2	0.641667	1.88333	481	458.6
702140	4	1.66575	21.4	17.25	2	2	6	5	42	1.42333	9.67333	22.8233	7.07333	5	23.825	7.81667	2	1.00167	0.743333	450	443.8
702140	5	1.99178	21.44	17.58	2	2	2	5	40
702146	1	0	20.54	15.73	2	1	1	5	31	1.88917	9.69333	22.4292	6.23333	4	23.3083	7.925	2	0.879167	1.69167	377.5	331.25
702146	2	0.463014	20.63	16.33	2	1	1	5	32	2.08333	9.66333	22.7133	6.29333	5	24.2083	8.25833	2	1.495	1.965	410	316.4
702146	3	1.02192	22.27	16.88	2	1	1	5	37	0.126667	7.97	22.3967	6.24	5	24	8.49167	2	1.60333	2.25167	412.5	425.4
702146	4	1.53425	21.12	17.4	2	1	1	5	37	1.50667	9.65	22.6267	6.77	5	24.2083	8.18333	2	1.58167	1.41333	473.5	482.8
702146	5	1.88219	20.47	17.74	2	1	1	5	36	2.09667	10.0333	22.5667	6.50333	5	24.1	8	2	1.53333	1.49667	365.5	408.2
702147	1	0	20.51	9.78	1	1	2	2	37	1.97333	9.38333	22.4833	5.89333	5	22.8333	8.88333	2	0.35	2.99	537.5	426.2
702149	1	0	20.68	9.32	1	1	2	1	34	0.78	8.97	21.46	5.65	5	21.0083	6.44167	2	-0.451667	0.791667	520.5	395.6
702149	2	0.60274	20.38	10.02	1	1	2	1	29	1.67	10.1867	22.05	6.56667	5	22.8917	7.53333	2	0.841667	0.966667	493	493.8
702149	3	1.03836	20.6	10.45	1	1	2	1	26	1.65	9.9	22.25	6.5	5	22.9167	7.68333	2	0.666667	1.18333	500	462.2
702149	4	1.51781	20.66	10.93	1	1	2	2	30	1.63333	9.95667	22.2933	6.61667	5	22.7667	7.18333	2	0.473333	0.566667	488	486.2
702149	5	1.90137	20.23	11.31	1	1	2	2	33	0.683333	9.67333	20.9133	5.90333	5	22.425	7.175	2	1.51167	1.27167	511.5	507.2
702150	1	0	22.1	10.1	1	1	2	2	41	0.143333	9.08333	22.2433	7.18333	5	22.8167	7.84167	2	0.573333	0.658333	430.5	501.4
702150	2	0.391781	23	10.57	1	1	2	2	43	-0.633333	8.44	22.3667	7.44	5	22.4083	8.225	2	0.0416667	0.785	583.5	521
702161	1	0	20.21	10.04	1	1	1	2	45	1.4	10.3567	21.61	6.56667	5	22.1167	6.78333	2	0.506667	0.216667	496.5	493.6
702161	2	0.517808	20.07	10.6	1	1	1	1	47	0.496667	9.21	20.5667	5.28	5	21.3167	5.75833	2	0.75	0.478333	477	480.2
702161	3	1.03562	20.61	11.12	1	1	1	2	45	1.15	10.1133	21.76	6.72333	5	22.4167	7.05833	2	0.656667	0.335	494	500.6
702162	1	0	21.89	10.39	1	1	3	1	45	0.866667	10.0067	22.7567	7.89667	5	24.375	8.825	2	1.61833	0.928333	384	439.4
702162	2	0.463014	21.13	11.02	1	1	3	1	46	1.24667	10.46	22.3767	7.59	5	23.3667	9.10833	2	0.99	1.51833	546.5	527.6
702162	3	1.03562	21.66	11.59	1	1	3	2	44
702162	4	1.45753	21.16	12	1	1	3	2		1.68	10.35	22.84	7.51	5	24.9917	8.19167	2	2.15167	0.681667	406.5	483
702162	5	1.86027		12.42	1	1	3	2				22.6233	6.17667	5	23.5833	7.55	2	0.96	1.37333	434.5	406.8
702168	1	0	20.22	10.11	1	1	1	1	47	1.07	10.3967	21.29	6.61667	5	22.2333	7.25	2	0.943333	0.633333	511	511.2
702168	2	0.479452	21.61	10.65	1	1	1	1	46	0.61	9.40333	22.22	7.01333	5	24.025	7.15833	2	1.805	0.145	393.5	482.6
702168	3	0.994521	20.08	11.17	1	1	1	2	44	2.10333	9.95667	22.1833	6.03667	5	22.9083	6.175	2	0.725	0.138333	399.5	391.2
702168	4	1.28493	20.24	11.46	1	1	1	2		1.35333	9.92333	21.5933	6.16333	5	22.55	7.125	2	0.956667	0.961667	462.5	449.6
702168	5	1.80274	20.45	11.98	1	1	1	2
702169	1	0	23.14	15.55	2	1	1	5	35
702169	2	0.50137	22.62	16.1	2	1	1	5	34	0.0266667	8.29333	22.6467	6.91333	5	23.225	8.68333	2	0.578333	1.77	568	494.8
702169	3	0.994521	23.11	16.59	2	1	1	5	35	0.0466667	7.92	23.1567	7.03	5	24.2167	8.86667	2	1.06	1.83667	487.5	454.6
702169	4	1.28493	22.47	16.88	2	1	1	5		0.64	8.57	23.11	7.04	5	24.6917	8.975	2	1.58167	1.935	442	467
702169	5	1.8411	22.51	17.46	2	1	1	5		0.88	8.49667	23.39	7.00667	5	23.6417	8.74167	2	0.251667	1.735	530	444.8
702170	1	0	20.31	15.83	2	1	1	5	35	2.58333	10.0167	22.8933	6.32667	5	23.7583	8.675	2	0.865	2.34833	531	429.8
702170	2	0.49863		16.37	2	1	1	5	40			22.1233	6.41667	5	23.6333	8.41667	1	1.51	2	461	467.6
702170	3	1.03562	20.61	16.91	2	1	1	5	37	1.96333	10.1033	22.5733	6.71333	5	24.5833	8.23333	2	2.01	1.52	423	428.6
702171	1	0	21.14	16.67	2	2	1	5	27	1.38	9.79	22.52	6.93	5	23.8667	8.11667	2	1.34667	1.18667	469.5	456.2
702174	1	0	21.49	10.38	1	2	1	1	51	0.41	9.48083	21.9	6.97083	4	21.3667	9.625	2	-0.533333	2.65417	721.5	531.75
702175	1	0	21.7	15.71	2	2	2	5	41	1.02667	8.63	22.7267	6.33	5	23.125	7.73333	2	0.398333	1.40333	510	451.6
702176	1	0	20.37	10.2	1	2	6	1	41	0.806667	9.92333	21.1767	6.29333	5	21.7417	8.05	2	0.565	1.75667	522.5	454.6
702176	2	0.50137	20.23	10.72	1	2	2	2	44	0.674167	10.7325	20.9042	6.9625	4	22.0833	7.11667	2	1.17917	0.154167	515.5	591
702176	3	0.827397	20.51	10.99	1	2	2	2		0.48	10.44	20.99	6.95	5	21.7833	7.675	2	0.793333	0.725	403.5	453.6
702176	5	2.01918		12.26	1	2	6	3	33			21.5767	6.34667	5	22.5833	8.1	2	1.00667	1.75333	327.5	414.6
702178	1	0	20.97	15.07	2	2	1	5	24	2.43667	10.1467	23.4067	7.11667	5	24.6	8.075	2	1.19333	0.958333	411	394.4
702180	1	0	21.65	15.89	2	1	1	4	38	1.72333	9.21333	23.3733	6.86333	5	23.5917	8.91667	2	0.218333	2.05333	539.5	437.4
702181	1	0	19.65	15.88	2	1	1		38	2.39333	9.48	22.0433	5.13	5	21.9833	6.61667	2	-0.06	1.48667	235	263.4
702182	1	0	22.79	16.89	2	1	1	5	36	0.416667	8.62667	23.2067	7.41667	5	23.8417	8.975	2	0.635	1.55833	527	469.2
702183	1	0	20.69	9.61	1	1	1	1	44	0.323333	9.13667	21.0133	5.82667	5	21.9583	5.825	2	0.945	-0.00166667	460	517.2
702183	2	0.556164	21.14	10.39	1	1	1	2	39	0.233333	9.47667	21.3733	6.61667	5	22.5917	5.61667	2	1.21833	-1	412	529.6
702183	3	0.99726	20.74	10.83	1	1	1	2		0.243333	9.17667	20.9833	5.91667	5	22.275	6.14167	2	1.29167	0.225	456	520.6
702183	5	2.31781		11.99	1	1	1	2				21.6067	6.05	5	22.7	7.31667	2	1.09333	1.26667	504	490.2
702196	1	0	20.51	9.75	1	1	4	1	45	0.0966667	9.79667	20.6067	6.30667	5	21.225	7.26667	2	0.618333	0.96	601	577.4
702196	2	0.613699	20.92	10.45	1	1	4	1	36	0.503333	10.42	21.4233	7.34	5	23.1167	7.74167	2	1.69333	0.401667	500	524.2
702196	3	0.939726	21.59	10.78	1	1	4	2		-0.04	9.31	21.55	6.9	5	22.175	7.10833	2	0.625	0.208333	500.5	523
702196	5	0		11.99	1	1	4		37			21.91	6.64667	5	22.325	8.45833	2	0.415	1.81167	553.5	493.8
702202	1	0	21.32	16.49	2	1	1	5	48	1.06	8.26	22.38	5.58	5	23.725	8.15833	2	1.345	2.57833	472.5	396.2
702202	2	0.553425	20.56	17.13	2	1	1	5	44	1.31917	9.015	21.8792	5.575	4	23.1	7.125	2	1.22083	1.55	387	379.75
702202	3	0.863014	20.01	17.43	2	1	1	5		1.66667	9.89667	21.6767	5.90667	5	22.1333	6.725	2	0.456667	0.818333	487.5	444.8
702206	1	0	21.06	15.85	2	1	1	4	36	2.59333	9.16	23.6533	6.22	5	23.5417	7.59167	2	-0.111667	1.37167	454.5	382.8
702206	2	0.534247	20	16.48	2	1	1	5	33	3.57	10.4333	23.57	6.43333	5	23.775	7.41667	2	0.205	0.983333	447.5	405.4
702206	4	1.34247	20.14	17.98	2	1	1	5	30	3.59	10.3167	23.73	6.45667	5	24.3667	6.7	2	0.636667	0.243333	380	401.6
702221	1	0	21.67	15.23	2	2	1	5	35	2.07333	9.33	23.7433	7	5	24.55	9.05	2	0.806667	2.05	507.5	434.4
70200202	1	0	19.2	10.93	1	1	1	1	38	2.86667	11.9067	22.0667	7.10667	5	22.8917	7.03333	2	0.825	-0.0733333	443	448.2
70200202	2	0.564384	19.54	11.38	1	1	1	1	37	2.40667	10.7133	21.9467	6.25333	5	21.8583	6.14167	2	-0.0883333	-0.111667	385	389
70200202	3	0.986301	19.26	11.77	1	1	1	1	37
70200202	4	1.71781	19.22	12.54	1	1	1	1	38	2.73333	10.65	21.9533	5.87	5	21.3833	6.19167	2	-0.57	0.321667	443	360.6
70200202	5	2.1726	19.53	12.99	1	1	1	2	35	2.31667	10.3667	21.8467	5.89667	5	22.35	8.50833	2	0.503333	2.61167	575	460.6
70200202	6	2.53699	19.31	13.38	1	1	1	2	36	2.31	10.9767	21.62	6.28667	5	22.7833	8.14167	2	1.16333	1.855	487	466
70200303	1	0	22.56	9.74	1	2	1	2	49	-2.12333	7.69667	20.4367	6.25667	5	21.2083	6.49167	2	0.771667	0.235	387.5	423
70200303	2	0.660274	20.15	10.37	1	2	1	3	43	0.746667	10.5967	20.8967	6.74667	5	21.0083	6.53333	2	0.111667	-0.213333	391	438.8
70200303	3	1.06301	19.7	10.78	1	2	1	2	46	1.00333	10.94	20.7033	6.64	5	20.7083	6.76667	2	0.005	0.126667	583	543.6
70200303	4	1.73699	19.77	11.45	1	2	1	3	50	1.38667	10.4167	21.1567	6.18667	5	21.075	5.65833	2	-0.0816667	-0.528333	342.5	384.2
70200303	5	2.21096	20.14	11.92	1	2	1	4	40	1.04333	10.6267	21.1833	6.76667	5	21.2	7.39167	2	0.0166667	0.625	449	446.2
70200303	6	2.61096	20.67	12.35	1	2	1	4	41	0.873333	10.1333	21.5433	6.80333	5	21.5	7	2	-0.0433333	0.196667	432.5	409.4
70200402	1	0	21.25	10.66	1	1	1	2	50	0.916667	8.95333	22.1667	6.20333	5	22.5833	7.025	2	0.416667	0.821667	443.5	406.2
70200402	2	0.660274	20.97	11.29	1	1	1	3	46	1.51333	9.24	22.4833	6.21	5	23.2333	6.18333	2	0.75	-0.0266667	376	415.4
70200402	3	1.09863	20.09	11.73	1	1	1	5	44
70200402	4	1.73425	21.37	12.36	1	1	1	5	46	0.996667	7.39333	22.3667	4.76333	5	22.8	5.30833	2	0.433333	0.545	347.5	344.8
70200402	5	2.19178	21.49	12.82	1	1	1	5	44	0.966667	8.14	22.4567	5.63	5	23.925	6.59167	2	1.46833	0.961667	367.5	402.8
70200402	6	2.63014	21.93	13.28	1	1	1	5	38	1.02667	8.13667	22.9567	6.06667	5	24.625	7.71667	2	1.66833	1.65	403	381.2
70200605	1	0	20.36	15.66	2	2	1	5	34	1.7	10.03	22.06	6.39	5	22.5167	8.275	2	0.456667	1.885	554	469.8
70200605	2	0.641096	20.87	16.27	2	2	1	5	36	2.15	9.31667	23.02	6.18667	5	24.1167	8.3	2	1.09667	2.11333	460.5	396.6
70200605	4	1.71507	21.36	17.35	2	2	1	5	31	1.45	9.27667	22.81	6.63667	5	24.6583	8.275	2	1.84833	1.63833	456.5	463.6
70200605	5	2.07671	21.77	17.71	2	2	1	5	29	2.08333	8.46667	23.8533	6.23667	5	24.4833	7.85	2	0.63	1.61333	373	362
70200605	6	2.59178	21.58	18.25	2	2	1	5	33	2.32333	9.04	23.9033	6.62	5	23.8667	8.20833	2	-0.0366667	1.58833	475.5	378.4
70200702	1	0	20.68	10.97	1	1	1	1	44	0.683333	10.3467	21.3633	7.02667	5	21.8	7.91667	2	0.436667	0.89	533.5	524.2
70200702	2	0.621918	21.23	11.56	1	1	1	1	48	0.91	9.67667	22.14	6.90667	5	22.525	8.05833	2	0.385	1.15167	458.5	429.2
70200702	3	1.00274	21.1	11.94	1	1	1	1	43	0.85	9.39333	21.95	6.49333	5	23.1333	6.89167	2	1.18333	0.398333	419	457.6
70200702	4	1.69589	21.48	12.63	1	1	1	2	40	1.14333	8.59667	22.6233	6.07667	5	23.2167	7.45	2	0.593333	1.37333	397	398
70200702	5	2.15342	21.67	13.09	1	1	1	3	31	0.68	8.21	22.35	5.88	5	23.325	7.41667	2	0.975	1.53667	452.5	402.2
70200702	6	2.59178	21.59	13.55	1	1	1	3	34	0.835	8.48917	22.425	6.07917	4	23.6167	7.53333	1	1.19167	1.45417	384	407.25
70200803	1	0	20.64	15.81	2	2	1	5	35	1.97333	9.76333	22.6133	6.40333	5	23.3667	8.13333	2	0.753333	1.73	503.5	452.8
70200803	2	0.69589	21.52	16.47	2	2	1	5	36	1.63667	9.13667	23.1567	6.65667	5	23.175	7.70833	2	0.0183333	1.05167	475.5	426.6
70200803	3	1.02466	20.95	16.8	2	2	1	5	35	2.86333	9.64	23.8133	6.59	5	24.6	7.85833	2	0.786667	1.26833	423.5	393.4
70200803	4	1.71233	21.22	17.49	2	2	1	5	38	1.54	9.07	22.76	6.29	5	24.0917	8.15833	2	1.33167	1.86833	467.5	437.2
70200803	5	2.15342	21.21	17.93	2	2	1	5	36	1.62667	8.99667	22.8367	6.20667	5	24.1833	8.48333	2	1.34667	2.27667	494	438.4
70200803	6	2.5726		18.38	2	2	1	5	23			25.36	8.17	5	25.8	9.45	2	0.44	1.28	457	406
70200902	1	0	19.41	16.62	2	1	1	5	47	2.58	10.52	21.99	5.93	5	22.2417	7.475	2	0.251667	1.545	543	472.4
70201002	1	0	21.06	15.18	2	1	1	4	39
70201002	2	0.772603	20.78	15.92	2	1	1	5	33	1.71	9.17333	22.49	5.95333	5	24.0083	8.50833	2	1.51833	2.555	442	408.8
70201002	3	1.21644	21.07	16.33	2	1	1	5	36	1.34667	8.73333	22.4167	5.80333	5	24.1667	8.40833	2	1.75	2.605	426.5	352.8
70201002	4	1.6411	22.25	16.79	2	1	1	5	32	-0.14	8.03	22.11	6.28	5	24.3667	10.3917	2	2.25667	4.11167	537.5	475
70201002	5	2.1726	21.23	17.32	2	1	1	5	31	0.693333	8.66667	21.9233	5.89667	5	24.2333	9.75833	2	2.31	3.86167	436	394.8
70201002	6	2.5726	20.91	17.75	2	1	1	5	29	0.876667	9.09667	21.7867	6.00667	5	23.2833	8.5	2	1.49667	2.49333	528.5	476.2
70201102	1	0	19.33	15.93	2	2	1	5	37	1.72667	11.25	21.0567	6.58	5	23.25	8.25833	2	2.19333	1.67833	512	541.8
70201102	2	0.734247	19.68	16.63	2	2	1	5	43	2.19	10.98	21.87	6.66	5	24.0583	8.725	2	2.18833	2.065	403	450.8
70201102	4	1.65753	20.65	17.55	2	2	1	5	29	3.11667	10.71	23.7667	7.36	5	24.1	8.98333	2	0.333333	1.62333	510	448.6
70201305	1	0	20.63	15.67	2	1	1	4	30	2.29667	9.96	22.9267	6.59	5	22.8667	8.175	2	-0.06	1.585	553.5	456.2
70201305	2	0.638356	21.69	16.28	2	1	1	4	30	1.71333	9.38	23.4033	7.07	5	24.65	8.575	2	1.24667	1.505	415	419
70201305	3	1.00274	21.44	16.64	2	1	1	5	29	1.84	9.04667	23.28	6.48667	5	24.425	8.23333	2	1.145	1.74667	469	427.8
70201305	4	1.73425	22.54	17.37	2	1	1	5	30	1.24333	8.10667	23.7833	6.64667	5	25.1083	8.84167	2	1.325	2.195	437.5	390
70201305	5	2.1726	21.41	17.81	2	1	1	5	29	3.29667	9.34667	24.7067	6.75667	5	26.025	8.58333	2	1.31833	1.82667	394	355.2
70201305	6	2.51507		18.18	2	1	1	5	29			24.2433	7.86	5	25.0667	8.35833	2	0.823333	0.498333	381.5	440.4
70201602	1	0	21.66	15.2	2	1	1	5	35	0.81	7.93333	22.47	5.59333	5	23.5167	8.30833	2	1.04667	2.715	446	366.6
70201602	2	0.59726	21.52	15.67	2	1	1	5	34	1.49	9.11667	23.01	6.63667	5	23.5167	7.79167	2	0.506667	1.155	436.5	395.6
70201602	3	0.983562	21.17	16.16	2	1	1	5	32	1.63667	8.87333	22.8067	6.04333	5	24.1417	8.11667	2	1.335	2.07333	387	342.2
70201602	4	1.63014	21.55	16.79	2	1	1	5	31	1.35333	8.24333	22.9033	5.79333	5	25.1833	7.925	2	2.28	2.13167	368	369.8
70201602	5	2.07397	21.37	17.25	2	1	1	5	30	2.35667	8.97333	23.7267	6.34333	5	24.65	8.225	2	0.923333	1.88167	396.5	373.2
70201602	6	2.49589	21.97	17.69	2	1	1	5	29	2.13333	8.44667	24.1033	6.41667	5	25.4667	8.675	2	1.36333	2.25833	378.5	348.6
70202302	1	0	20.91	15.37	2	2	1	5	29	1.47	9.62333	22.38	6.53333	5	22.9333	8.175	2	0.553333	1.64167	531.5	465.8
70202302	2	0.506849	21.8	15.85	2	2	1	5	29	2.86667	8.61667	24.6667	6.41667	5	23.5417	7.34167	2	-1.125	0.925	460	335.4
70202302	3	0.986301	21.43	16.33	2	2	1	5	24	2.34667	9.12667	23.7767	6.55667	5	24.1833	8.60833	2	0.406667	2.05167	453.5	386.4
70202302	4	1.59452	21.48	16.93	2	2	1	5	28	2.48667	8.97	23.9667	6.45	5	23.9417	8.375	2	-0.025	1.925	497	380.2
70202302	5	2.01918	20.3	17.36	2	2	1	5	31	2.60667	10.2533	22.9067	6.55333	5	23.9167	8.1	2	1.01	1.54667	394	437.6
70202302	6	2.47945	20.76	18.93	2	2	1	5	27	2.74333	9.69667	23.5033	6.45667	5	21.9	7	2	-1.60333	0.543333	506.5	398.8
70202907	1	0	21.82	16.249	2	1	2	5	36	1.88333	8.65667	23.7033	6.47667	5	24.8417	7.85833	2	1.13833	1.38167	242	216.6
70202907	2	0.463014	21.41	16.68	2	1	2	5	34	2.15	8.74	23.56	6.15	5	23.8333	7.4	2	0.273333	1.25	217	217
70202907	3	1.15342	22.53	17.36	2	1	2	5	31	1.82	7.76667	24.35	6.29667	5	25.2667	8.26667	2	0.916667	1.97	140	134
70202907	4	1.59178	22.22	17.8	2	1	2	5	27	2.26667	8.49333	24.4867	6.71333	5	25.1667	7.51667	2	0.68	0.803333	265	252.4
70202907	5	2.06027	26	18.27	2	1	2	5	28	1.82667	6.94333	27.8267	8.94333	5	27.9917	7.14167	2	0.165	-1.80167	112.5	237.2
70202907	6	2.57534	24.67	18.8	2	1	2	5	33	2.93667	8.09	27.6067	8.76	5	26.8	7.1	2	-0.806667	-1.66	107	242
70205202	1	0	18.88	15.26	2	2	1	5	37	2.66	10.7733	21.54	5.65333	5	23.15	7.90833	2	1.61	2.255	504	464.2
70205202	2	0.482192	18.7	15.72	2	2	1	5	40	3.1	10.6833	21.8	5.38333	5	23.5917	7.71667	2	1.79167	2.33333	461.5	424.8
70205202	3	1.09589	18.63	16.34	2	2	1	5	41	3.54667	10.65	22.1767	5.28	5	23.875	8.23333	2	1.69833	2.95333	433	395
70205202	4	1.49863	19	16.74	2	2	1	5	36	3.26	10.6067	22.26	5.60667	5	24.5667	7.76667	2	2.30667	2.16	397.5	406.6
70205202	5	1.97808	18.94	17.22	2	2	1	5	35	4.09333	10.8067	23.0333	5.74667	5	23.9417	7.625	2	0.908333	1.87833	419.5	380
70205202	6	2.43288		17.7	2	2	1	5	35			22.75	5.77	5	23.675	7.85833	2	0.925	2.08833	460	386.4
70205702	1	0	20.51	10.74	1	2	3	1	40	2.02	10.33	22.53	6.84	5	23.2917	8.00833	2	0.761667	1.16833	496	461.8
70205702	2	0.405479	20.26	11.1	1	2	3	1	40	2.15667	10.65	22.4167	6.91	5	23.3167	8.2	2	0.9	1.29	478.5	486
70205702	4	1.57534	21.08	12.27	1	2	3	3	42
70205702	5	2.05205	20.82	12.74	1	2	3	3	42	1.80333	9.64	22.6233	6.46	5	24.0333	9.55833	2	1.41	3.09833	494	415
70205702	6	2.54795	20.9	13.26	1	2	3	4	33	1.91333	9.36667	22.8133	6.26667	5	22.75	7.81667	2	-0.0633333	1.55	521.5	422
70206102	1	0	20.04	16.172	2	2	1	4	32	3.45333	11.5567	23.4933	7.59667	5	23.225	8.43333	2	-0.268333	0.836667	480	474.6
70206102	4	1.63014	20.3	17.78	2	2	1	5	24	4.19667	11.41	24.4967	7.71	5	24.8667	8.95	2	0.37	1.24	484	428.4
70206102	5	2.20822		18.36	2	2	1	5	23			23.8333	7.36	5	25.725	9.18333	2	1.89167	1.82333	441.5	447
70206204	1	0	20.98	15.8	2	2	1	5	21	2.40333	9.94333	23.3833	6.92333	5	23.5167	6.46667	2	0.133333	-0.456667	405.5	439.6
70206204	2	0.841096	21.73	16.62	2	2	1	5	22												354
70206204	3	1.32329	23.21	17.1	2	2	1	5	21	-0.0233333	7.31667	23.1867	6.52667	5	25.125	8.04167	2	1.93833	1.515	380	361.2
70206204	4	1.72877	21.87	17.51	2	2	1	5	28	1.44667	8.86667	23.3167	6.73667	5	22.8167	7.46667	2	-0.5	0.73	502	422.2
70206204	6	2.30411	23.43	18.1	2	2	1	5	32	-0.296667	8.17333	23.1333	7.60333	5	23.7417	8.45	2	0.608333	0.846667	523.5	503.8
70206402	1	0	19.51	10.21	1	1	1	1	38	1.87667	11.2333	21.3867	6.74333	5	21.4833	6.80833	2	0.0966667	0.065	550	548.4
70206402	2	0.671233	20.12	10.84	1	1	1	2
70206402	3	1.16986	19.62	11.36	1	1	1	2	29	2.77333	11.25	22.3933	6.87	5	22.15	7.24167	2	-0.243333	0.371667	476	493.4
70206402	4	1.59452	19.91	11.79	1	1	1	1	27	1.36333	10.2067	21.2733	6.11667	5	21.5083	6.86667	2	0.235	0.75	554	521
70206402	5	2.05205	18.99	12.24	1	1	1	2	33	2.57667	11.1167	21.5667	6.10667	5	21.875	6.78333	2	0.308333	0.676667	504	506.2
70206402	6	2.53151	20.11	12.75	1	1	1	2	30	1.66333	10.1433	21.7733	6.25333	5	22.325	6.7	2	0.551667	0.446667	493	475.6
70207802	1	0	21.87	15.698	2	1	1	5	37	0.64	7.44333	22.51	5.31333	5	23.8417	8.24167	2	1.33167	2.92833	464.5	386.4
70207902	1	0	20.03	9.22	1	1	1	1	35
70207902	2	0.613699	20.24	9.8	1	1	1	1	40	1.5	10.49	21.74	6.73	5	21.9083	6.8	2	0.168333	0.07	463.5	469.8
70207902	3	0.978082	20	10.18	1	1	1	1	37	2.2	10.4267	22.2	6.42667	5	22.75	6.18333	2	0.55	-0.243333	440.5	489.6
70207902	4	1.44384	20.19	10.65	1	1	1	1	42	1.61333	10.5933	21.8033	6.78333	5	22.0583	6.5	2	0.255	-0.283333	479.5	515.2
70207902	5	1.86027	19.31	11.06	1	1	1	1	36	2.85333	11.6033	22.1633	6.91333	5	22.6333	7.00833	2	0.47	0.095	449	475.8
70207902	6	2.47397	20.24	11.7	1	1	1	2	31	1.92	10.42	22.16	6.66	5	22.9083	6.93333	2	0.748333	0.273333	454.5	485.6
70209802	1	0	21.4	9.3	1	1	1	1	41	0.563333	9.74667	21.9633	7.14667	5	22.3667	8.26667	2	0.403333	1.12	455.5	456.8
70209802	2	0.536986	20.77	9.85	1	1	1	1	37	0.616667	10.2467	21.3867	7.01667	5	22.3333	8.18333	2	0.946667	1.16667	548	530.6
70209802	3	1.07123	21.31	10.38	1	1	1	1	37	0.523333	9.60333	21.8333	6.91333	5	22.475	7.575	2	0.641667	0.661667	518.5	490.2
70209802	4	1.55342	21.15	10.87	1	1	1	1	34	0.446667	9.56	21.5967	6.71	5	21.6167	7.775	2	0.02	1.065	553.5	492.2
70209802	5	2.26301	21.89	11.58	1	1	1	2	30	0.41	9.11	22.3	7	5	23.4667	8.08333	2	1.16667	1.08333	482.5	472.6
70209802	6	2.60822	22.24	11.95	1	1	1	2	30	-0.403333	7.64333	21.8367	5.88333	5	22.5667	9.18333	2	0.73	3.3	466	396.8
70212702	1	0	21.14	15.61	2	1	1	5	27	1.79	9.56667	22.93	6.70667	5	24.775	7.88333	2	1.845	1.17667	378	442.4
70212702	2	0.649315	21.37	16.29	2	1	1	5	26	2.67333	8.90333	24.0433	6.27333	5	24.5833	8.80833	2	0.54	2.535	477.5	366.6
70212902	1	0	19.68	16.59	2	1	1	5	33	3.34333	10.64	23.0233	6.32	5	24.525	8.48333	2	1.50167	2.16333	397.5	378.4
70213102	1	0	20.46	15.51	2	2	1	5	40	0.63	9.32333	21.09	5.78333	5	20.85	7.76667	2	-0.24	1.98333	628	497
70213102	2	0.728767	20.52	16.27	2	2	1	5	39	0.296667	9.44333	20.8167	5.96333	5	22.25	6.725	2	1.43333	0.761667	507.5	545.6
70213102	3	1.20548	20.77	16.75	2	2	1	5	40	-0.503333	8.34	20.2667	5.11	5	21.1833	7.00833	2	0.916667	1.89833	581.5	521.2
70213102	4	1.8	21.1	17.34	2	2	1	5	38	0.97	9.05667	22.07	6.15667	5	23.1417	8.50833	2	1.07167	2.35167	540	450.6
70213102	5	2.16438	23	17.7	2	2	1	5	32	0.24	9.18	23.24	8.18	5	23.7583	9.40833	2	0.518333	1.22833	565	510.4
70213402	1	0	20.38	10.46	1	2	1	2	34	0.93	10.4733	21.31	6.85333	5	21.1583	6.575	2	-0.151667	-0.278333	484.5	506
70213402	2	0.613699	20.1	11.12	1	2	1	2	28	2.00667	10.4167	22.1067	6.51667	5	22.675	7.20833	2	0.568333	0.691667	506	481.8
70213402	3	1.03288	20.09	11.53	1	2	1	1	42	2.14333	10.4133	22.2333	6.50333	5	22.375	7.31667	2	0.141667	0.813333	443.5	458
70213402	4	1.68493	20.68	12.19	1	2	1	2	47	1.68333	9.61667	22.3633	6.29667	5	23.0917	6.88333	2	0.728333	0.586667	403.5	422.2
70213402	5	2.03014	19.9	12.53	1	2	1	3	40	2.23667	10.5067	22.1367	6.40667	5	23.1083	8.18333	2	0.971667	1.77667	477	457

## Sheet: Crowley et al. Variable List
Column	Variable Name	Definition
A	id	subject study id
B	assessment	assessment number
C	years since baseline	years since baseline assessment
D	DLMO	Dim Light Melatonin Onset phase
E	age	age in decimal years at assessment
F	cohort	1=younger cohort; 2=older cohort
G	sex	1=male; 2=female
H	race	1=White/Caucasian American;
		2=Black/African American;
		3=Hispanic/Latino;
		4=Asian/Asian American
		5=Native American/American Indian
		6=multiracial
		7=other
I	tanner stage	Tanner stage assessed based on pubic hair growth and distribution (1=pre-puberty; 5=post-puberty)
J	morningness-eveningness score	derived from Morningness Scale of Smith et al. (1989) J Appl Psychol 74: 728-738
K	DLMO to sleep onset phase angle	time interval (hours) between DLMO and weekday sleep onset over the proximal week before DLMO was measured
L	DLMO to sleep offset phase angle	time interval (hours) between DLMO and weekday sleep offset over the proximal week before DLMO was measured
M	weekday sleep onset	weekday sleep onset time averaged over proximal 7 nights before DLMO phase was measured; 24.0 = midnight; 24-hour clock time in decimal hours
N	weekday sleep offset	weekday sleep offset time averaged over proximal 7 nights before DLMO phase was measured; 24.0 = midnight; 24-hour clock time in decimal hours
O	number of weekdays averaged	number of weekdays available in the proximal 7 days before DLMO was measured
P	weekend sleep onset	weekend sleep onset time averaged over proximal 7 nights before DLMO phase was measured; 24.0 = midnight; 24-hour clock time in decimal hours
Q	weekend sleep offset	weekend sleep offset time averaged over proximal 7 nights before DLMO phase was measured; 24.0 = midnight; 24-hour clock time in decimal hours
R	number of weekend days averaged	number of weekend days available in the proximal 7 days before DLMO was measured
S	weekend-weekday sleep onset difference	weekend sleep onset minus weekday sleep onset expressed in hours; < 0 h = sleep onset earlier on weekends; > 0 h = sleep onset later on weekends
T	weekend-weekday sleep offset difference	weekend sleep offset minus weekday sleep offset expressed in hours; < 0 h = sleep offset earlier on weekends; > 0 h = sleep offset later on weekends
U	weekend total sleep time	weekend total sleep time in minutes
V	weekday total sleep time	weekday total sleep time in minutes
